# Supplementary material for: Incorporation of Bayberry Tannin into a Locust Bean Gum/Carboxycellulose Nanocrystals/ZnO Coating: Properties and Its Application in Banana Preservation
Source: Polymers (Basel). 2023 Aug 10;15(16):3364. doi: 10.3390/polym15163364 (PMC10458572; doi:10.3390/polym15163364)
Supplement: Supplementary file 1 [file polymers-15-03364-s001.zip]

Archive with 1 entries (1 files):
- polymers-2542404-supplementary.pdf
